# Supplementary material for: Nitrogen Assimilation Related Genes in Brassica napus: Systematic Characterization and Expression Analysis Identified Hub Genes in Multiple Nutrient Stress Responses
Source: Plants (Basel). 2021 Oct 12;10(10):2160. doi: 10.3390/plants10102160 (PMC8539475; doi:10.3390/plants10102160)
Supplement: Supplementary file 1 [file plants-10-02160-s001.zip › Table S1.xlsx]

## Sheet: Sheet1
Table S1. Characteristics of the NARGs in Brassica napus and subcellular localization prediction
Gene name	Gene ID	Gene position			Gene length （bp）	Protein length （aa）	MW（Da）	PI	GRAVY	Intron number	Subcellular location
		Chrom.	Start	End
BnaC03.ASN1	BnaC03g53730D	C03	39637462	39640364	1920	592	66846.6	5.93	-0.373	9	cyto
BnaA06.ASN1a	BnaA06g17510D	A06	9988584	9991859	2047	585	65520.4	6	-0.309	10	cysk
BnaA06.ASN1b	BnaA06g20540D	A06	14065638	14068625	2007	591	66489.3	5.87	-0.34	9	cyto
BnaCnn.ASN1	BnaCnng72260D	Cnn_R	72656046	72658690	1869	555	62093.3	5.69	-0.305	8	cysk
BnaC03.ASN2	BnaC03g49300D	C03	34211371	34214320	1947	565	63715.5	6.18	-0.309	11	cyto
BnaA06.ASN2	BnaA06g23950D	A06	16565179	16565258	1968	565	63793.6	6.11	-0.312	12	cyto
BnaC03.ASN3a	BnaC03g04190D	C03	2007544	2010699	2057	580	65217.3	6.18	-0.31	12	chlo
BnaA03.ASN3b	BnaA03g02840D	A03	1370367	1373548	1986	580	65169.3	6.25	-0.302	12	chlo
BnaC09.GDH1	BnaC09g39680D	C09	42312711	42315089	1561	411	44638.1	6.23	-0.183	8	cyto
BnaA10.GDH1	BnaA10g16660D	A10	12602041	12604476	1635	411	44625	6.1	-0.188	8	chlo_mito
BnaA10.GDH2	BnaA10g23880D	A10	15687855	15689806	1489	403	43687.9	6.17	-0.166	6	mito
BnaA03.GDH2	BnaA03g02040D	A03	943476	945639	1458	403	43638.8	6.07	-0.155	6	mito
BnaC09.GDH2a	BnaC09g03800D	C09	2145707	2147124	684	227	24726.5	7.8	-0.093	3	cyto
BnaC03.GDH2	BnaC03g03050D	C03	1485540	1487594	1408	403	43624.8	6.07	-0.155	6	mito
BnaC02.GDH2	BnaC02g01610D	C02	655328	657904	1409	403	43564.8	6.07	-0.142	7	mito
BnaAnn.GDH2	BnaAnng13720D	Ann_R	14649432	14652195	1581	403	43594.8	6.07	-0.148	7	mito
BnaC09.GDH2b	BnaC09g47860D	C09	46983332	46985296	1379	403	57297.8	8.03	-0.209	6	mito
BnaA01.GDH3	BnaA01g33880D	A01	22937517	22939331	1274	411	44535.8	5.87	-0.208	7	cyto
BnaC01.GDH3	BnaC01g40390D	C01	38701901	38703841	1434	411	44552.9	5.98	-0.195	7	cyto
BnaA05.GDH3	BnaA05g37230D	A05_R	2930099	2933569	1959	652	71787.8	6.08	-0.235	10	chlo
BnaC05.GDH3a	BnaC05g47670D	C05	42579183	42580986	612	203	22103.4	6.7	-0.124	5	cysk
BnaC05.GDH3b	BnaC05g47630D	C05	42570662	42572684	1374	457	49767.8	6.55	-0.205	8	chlo
BnaC03.GLT1a	BnaC03g15030D	C03	7371090	7377398	4448	1152	126597	7.55	-0.287	14	chlo
BnaC03.GLT1b	BnaC03g15020D	C03	7367988	7370807	2299	665	73451.3	5.42	-0.402	7	cyto
BnaA03.GLT1	BnaA03g12250D	A03	5519371	5528772	7010	2162	236591	6.16	-0.269	21	chlo
BnaA10.GLU1	BnaA10g26060D	A10	16668620	16676398	5113	1620	176559	5.92	-0.142	30	chlo
BnaCnn.GLU1	BnaCnng10340D	Cnn_R	9376962	9384925	5119	1620	176520	5.89	-0.14	30	chlo
BnaA04.GLU2	BnaA04g23740D	A04	17534831	17544720	5149	1613	176221	6.69	-0.183	33	chlo
BnaC04.GLU2	BnaC04g47520D	C04	46520518	46530817	5179	1625	177539	7.34	-0.163	35	chlo
BnaC03.GLU2	BnaC03g23220D	C03	12881230	12891808	5046	1589	173308	6.5	-0.195	33	chlo
BnaA03.GLU2	BnaA03g19380D	A03	9164588	9164671	2709	826	88762.3	6.32	-0.121	19	cyto
BnaA04.GLN1;1a	BnaA04g08160D	A04	7187416	7190250	1480	356	39163.2	5.28	-0.36	10	cyto
BnaC04.GLN1;1	BnaC04g30250D	C04	32095487	32098317	1477	349	38325.2	5.36	-0.391	10	cyto
BnaA04.GLN1;1b	BnaA04g08400D	A04	7471767	7474259	723	195	21716.4	9.21	-0.072	6	nucl
BnaA02.GLN1;2	BnaA02g12430D	A02	6638194	6640675	1551	356	39244.1	5.21	-0.428	9	cyto
BnaCnn.GLN1;2	BnaCnng23850D	Cnn_R	22294422	22296810	1404	356	39274.2	5.29	-0.44	10	cyto
BnaC03.GLN1;3	BnaC03g40250D	C03	25214095	25217378	1247	355	38786	6.67	-0.338	9	cyto
BnaA03.GLN1;3	BnaA03g34780D	A03	16906497	16908478	1130	355	38766	7.02	-0.317	8	cyto
BnaA05.GLN1;3	BnaA05g22420D	A05	17097715	17099931	1441	354	38513.4	5.93	-0.406	7	cyto
BnaC05.GLN1;3a	BnaC05g35690D	C05	35003030	35005216	1479	354	38513.4	5.93	-0.406	7	cyto
BnaC05.GLN1;3b	BnaC05g39460D	C05	37942905	37944182	633	210	23711.5	8.73	0.007	4	golg
BnaA09.GLN1;3a	BnaA09g27570D	A09	20697608	20698886	510	169	18877.3	8.24	-0.536	8	mito
BnaA09.GLN1;3b	BnaA09g27970D	A09	20957139	20961003	630	209	23167.8	8.19	-0.076	7	cyto
BnaAnn.GLN1;3	BnaAnng27730D	Ann_R	31714685	31716791	1311	354	38571.5	6.61	-0.388	6	cyto
BnaCnn.GLN1;3	BnaCnng57900D	Cnn_R	57609311	57611580	1283	354	38571.5	6.61	-0.388	6	cyto
BnaA10.GLN1;4	BnaA10g17910D	A10	13114045	13116728	1247	356	38956.9	5.4	-0.402	11	cyto
BnaA02.GLN1;4	BnaA02g03140D	A02	1381512	1384147	1358	356	39000.9	5.31	-0.433	11	cyto
BnaC02.GLN1;4	BnaC02g06690D	C02	3570561	3573201	1299	356	38792.9	5.31	-0.431	11	cyto
BnaC09.GLN1;4	BnaC09g41340D	C09	43390703	43390776	1344	356	39021	5.4	-0.411	11	cyto
BnaA06.GLN1;5	BnaA06g03770D	A06	2296940	2299481	1323	357	39307.6	6.21	-0.472	9	cysk
BnaC06.GLN1;5	BnaC06g02010D	C06	2820609	2823189	1368	357	39335.6	6.21	-0.473	9	cysk
BnaA04.GLN2	BnaA04g07450D	A04	6341432	6344580	2219	428	47344.6	6.16	-0.44	10	chlo
BnaC08.GLN2	BnaC08g07930D	C08	11708829	11710774	1429	247	27394	7.62	-0.488	6	mito
BnaC04.GLN2	BnaC04g29670D	C04	31248390	31251689	1740	489	54477.9	6.73	-0.331	12	chlo
BnaA08.GLN2	BnaA08g29950D	A08_R	1058409	1061123	1826	394	43644.4	6.63	-0.495	10	chlo
BnaC07.NIR1	BnaC07g05090D	C07	8124939	8127124	1949	586	65586.1	6.37	-0.4	3	chlo
BnaA07.NIR1a	BnaA07g04150D	A07	4284240	4286333	1860	586	65502.9	6.25	-0.391	3	chlo
BnaA09.NIR1	BnaA09g08530D	A09	4262964	4265153	1940	584	65046.6	6.05	-0.343	3	chlo
BnaCnn.NIR1	BnaCnng63770D	Cnn_R	63581157	63582831	1490	460	50818	5.66	-0.284	2	chlo
BnaA07.NIR1b	BnaA07g36300D	A07	266174	267738	1332	411	46320.8	6.85	-0.493	3	chlo
BnaA07.NIA1a	BnaA07g20840D	A07	16243000	16246794	2984	910	102248	6.6	-0.375	2	chlo
BnaC06.NIA1a	BnaC06g20690D	C06	22779749	22783305	2920	911	102191	6.46	-0.366	2	chlo
BnaA07.NIA1b	BnaA07g33690D	A07	23045205	23047394	1554	517	58669	6.96	-0.653	4	cyto
BnaA07.NIA1c	BnaA07g33680D	A07	23043877	23044951	1075	279	31148.2	5.61	-0.032	0	cyto
BnaC06.NIA1b	BnaC06g38300D	C06	35923408	35926713	2685	894	100124	6.09	-0.414	4	chlo
BnaA02.NIA1	BnaA02g18610D	A02	11369481	11370779	1674	557	63022.3	5.84	-0.256	3	cyto
BnaCnn.NIA1	BnaCnng60930D	Cnn_R	60776451	60779544	2184	727	81389.3	6.41	-0.28	4	chlo
Note: Chrom., Chromosome; MW, molecular weight; PI, isoelectric point; cyto, cytoplasm; chlo, chloroplast membrane; mito, Mitochondrion; cysk, cytoskeleton
