# Supplementary material for: Nitrogen Assimilation Related Genes in Brassica napus: Systematic Characterization and Expression Analysis Identified Hub Genes in Multiple Nutrient Stress Responses
Source: Plants (Basel). 2021 Oct 12;10(10):2160. doi: 10.3390/plants10102160 (PMC8539475; doi:10.3390/plants10102160)
Supplement: Supplementary file 1 [file plants-10-02160-s001.zip › Table S2.xlsx]

## Sheet: Sheet1
GDH	motif	width	Best possible match
	1	55	ATNRNFRHASRILGLDSKIEKSLMIPFREIKVECTIPKDDGTLVSYVGFRVQHDN
	2	100	RGPMKGGIRYHPEVEPDEVNALAQLMTWKTAVAKIPYGGAKGGIGCDPSELSLSELERLTRVFTQKIHDLIGIHTDVPAPDMGTGPQTMAWILDEYSKFH
	3	100	GHSPAVVTGKPIDLGGSLGREAATGRGVVYATEALLAEYGKSIQGLTFVVQGFGNVGTWAAKLIHEKGGKVVAVSDITGAVRNPEGIDINALLKHKEATG
	4	77	FSGGDAMDSNELLIHECDVLIPCALGGVLNKENAGDVKAKFIIEAANHPTDPDADEILSKKGVIILPDIYANAGGVT
	5	61	NIQGFMWEEEKVNLELQKYMTRAFHNIKSMCHTHSCNLRMGAFTLGVNRVARATQLRGWEA
	6	37	SLGRDAATGRGLLFETEALLNEHGKSIAGQRLAIQFC
	7	39	MKHIYTNTNMKCVGISLYIYTHLQYQESHFPVAFLSKSN
ASN	motif	width	Best possible match
	1	59	LRHRGPDWSGLHCHEDCYLAHERLAIIDPTSGDQPLYNQDKTVVVTVNGEIYNHKILRE
	2	81	YEEHGEEFIDMLDGMFAFVLLDTRDKSFIAARDAIGVIPLYIGWGVDGSVWFASEMKALSDDCEQFMAFPPGHIYSSKQGG
	3	63	RRWYNPPWYSELVPSTPYDPLVLRNAFEQAVIKRLMTDVPFGVLLSGGLDSSLVASVALRHLE
	4	39	QWGSQLHTFCIGLQGSPDLKAGREVADYLGTRHHEFQFT
	5	100	GIDAIEEVIYHVETYDVTTIRASTPMFLMSRKIKSLGVKMVLSGEGSDEIFGGYLYFHKAPNKKEFHEETCRKIKALHQYDCLRANKSTSAWGVEARVPF
	6	100	MSIDPEWKMIRPDLGRIEKWVLRNAFDDEEKPYLPKHILYRQKEQFSDGVGYSWIDGLKDHANKHVSDTMLSNASFVFPDNTPMTKEAYYYRTIFEKFFP
	7	49	QNSARLTVPGGATVACSTAKAVEWDASWSNNMDPSGRAAIGVHLSAYDG
GOGAT	motif	width	Best possible match
	1	87	ASSSFSDLKPQVAYLEDIISERGACGVGFIANLENKATHKIVNDALIALGCMEHRGGCGSDNTSGDGSGLMTSIPWDLFNEWAEKQG
	2	56	GLFYADLQNELYTSPFAIYHRRFSTNTSPRWPLAQPMRFLGHNGEINTIQGNLNWM
	3	121	PEAVDFYDYYKGQMEPWDGPALILFSDGKTVGACLDRNGLRPARYWRTSDNVVYVASEVGVVPVDESKVTMKGRLGPGMMISVDLENGQVYENTEVKKRVSSYNPYGKWVKENLRELKPSN
	4	77	AVLSQRPHMLYDYFKQRFAQVYNPAIDPLREGLVMSLEVNIGKRGNILEVGPZNVSQVVLSGPVLNERELEGLLKDP
	5	200	VHQHLIENGLRMSASIIADTAQCFSTHHFACLIGYGASAICPHLALETCRQWRLSNKTVNMMRNGKMPTVTMEQAQKNYRKAVNTGLLKVLSKMGISLFSSYCGAQIFEIYGLGKEVVDFSFRGSASRIGGLTLDELARETLTFWVRAFSEDTAKRLENFGFIQFRPGGEYHGNNPEMSKLLHKAVREKSETAYAVYQQH
	6	152	NRPITVFRDLLEFKSDRKPIPVGKVEPASSIVERFCTGGMSLGAISRETHETIAIAMNRLGGKSNSGEGGEDPIRWKPLTDVVDGYSSTLPHLKGLRNGDTATSAIKQVASGRFGVTPTFLVNADQLEIKVAQGAKPGEGGQLPGKKVSAYI
	7	152	NSKPGVPLISPPPHHDIYSIEDLAQLIFDLHQVNPKAKVSVKLVSEAGIGTVASGVAKANADIIQISGYDGGTGASPISSIKHAGGPWELGLAETQQTLIGNGLRERVIIRVDGGFKSGVDVLIAAAMGADEYGFGTLAMIATGCIMARICH
	8	69	TNNCPVGVASQREELRARFPGLPGDLVNFFLYIAEEVRGILAQLGYEKLDDIIGRTDLLKPRDISLVKT
	9	77	VHSNGPVLDDTLLQDPEIMDAIENEKMVHKTMSIYNVDRSVCGRIAGVIAKKYGDTGFAGQLNLTFNGSAGQSFACF
	10	152	PEDATIVGNTCLYGATGGLLFVRGKAGERFAVRNSLAQAVVEGTGDHCCEYMTGGCVVVLGKVGRNVAAGMTGGLAYILDEDNTLLPKVNKEIVKIQRVTSQVGQIQLKSLIQAHVEKTGSSKGATIVEEWEKYLSMFWQLVPPSEEDTPEA
GS	motif	width	Best possible match
	1	20	LSDLVNLNLSDSTEKIIAE
	2	55	IWVGGSGMDMRSKARTLPGPVTDPSKLPKWNYDGSSTGQAPGEDSEVILYPQAIF
	3	64	FRRGNNILVMCDAYTPAGEPIPTNKRHAAAKVFSNPDVAAEVPWYGIEQEYTLLQKDVKWPVGW
	4	66	FPGPQGPYYCGVGADKAFGRDIVDAHYKACLYAGINVSGTNGEVMPGQWEFQVGPTVGIAAADQVW
	5	20	RYILERITEIAGVVVSFDPK
	6	100	DWNGAGAHCNYSTKSMREDGGYEIIKKAIDKLGLRHKEHIAAYGEGNERRLTGHHETADINTFLWGVANRGASIRVGRDTEKEGKGYFEDRRPASNMDPY
	7	39	IASSKLWSSVMLKQKKQNSSKLRSFKVMALQSDNSTINR
NiR	motif	width	Best possible match
	1	28	TSSSSLSLHFTALLPSKPRRSVIVAAQT
	2	108	HPAESTASPTVDADRLEPRVELRDGFFILKEKFRKGINPQEKVKIESEPMKLFMENGIEELAKKSMEEIDSDKSSKEDVDVRLKWLGLFHRRKHHYGKFMMRLKLPNG
	3	200	TTSAQTRYLASVIRKYGEDGCADVTTRQNWQIRGVVLPDVPEILKGLASVGLTSLQSGMDNVRNPVGNPIAGIDPDEIVDTRPYTNLLSQFITANSRGNPDFTNLPRKWNVCVVGTHDLYEHPHINDLAYMPANKDGRFGFNVLVGGFFSPKRCEEAIPLDAWVPAEDVLPLCKAVLEAYRDLGTRGNRQKTRMMWLIDE
	4	200	VEKRMPSGKLERASSEDLVNKQWERRDYFGVHPQKQEGLSYIGLHVPVGRLQADDMDELARLADTYGTGELRLTVEQNIIIPNVETSKTEALLQEPFLKNRFSPEPSILMKGLVACTGNQFCGQAIIETKLRALKVTEEVERLVAVPKPIRMHWTGCPNTCGQVQVADIGFMGCLTRGENGKPVEGADVYVGGRIGSDSH
	5	28	IYKKGVRVTELVPLVAEILIKEFGAVPR
	6	20	VNKQWERRDYFGVHPQKQEG
NR	motif	width	Best possible match
	1	100	MVRLTGKHPFNAEPPLPRLMHHGFITPVPLHYVRNHGTVPKADWSEWTVEITGLVKRPAKFTMEQLISEFPSREFPVTLVCAGNRRKEQNMVKQTIGFNW
	2	77	EDLPGGGGSKYGTSIKKEMAMDPARDIILAYMQNGELLTPDHGFPVRIIVPGFIGGRMVKWLKRIIVTPQESDSYYH
	3	77	YKDNRVLPSLVDAELANAEAWWYKPEYIINELNINSVITTPGHQEILPINAFTTQKPYTLKGYAYSGGGKKVTRVEV
	4	100	NTQPDKLIWNLMGMMNNCWFRIKTNVCKPHKGEIGIVFEHPTRPGNQSGGWMAKERQLEISSESNPILKKSVSSPFMNTSAKMYSMSEVRKHNSVESAWI
	5	61	VHGHIYDCTRFLKDHPGGSDSILINAGTDCTEEFEAIHSDKAKKLLEDYRIGELITTGYDS
	6	100	ALVNPREKVPVTLIEKTSISHDVRRFRFALPSEDQQLGLPVGKHIFLCANINDKLCLRAYTPTSTVDAVGHIDLVVKVYFKDVHPRFPNGGLMSQHLDSL
	7	100	YQVIQSILSDPEDETEMFVVYANRTEDDILVREELEGWANKHKDRLKVWYVVEIAKEGWNYSTGFITEAVLREHVPEGLEGESLALACGPPPMIQFALQP

## Sheet: Sheet2
Table S2. Motif sequence information of the nitrogen assimilation related genes in Brassica napus
Gene Family	Motif	Width	Best possible match
AS	1	50	HHEFHFTVQDGIDAIEEVIYHVETYDVTTIRASTPMFLMSRKIKSLGVKM
	2	50	PEWKMIKPDLGRIEKWVLRNAFDDEERPYLPKHILYRQKEQFSDGVGYSW
	3	50	YLYFHKAPNKKEFHZETCRKIKALHQYDCLRANKSTSAWGVEARVPFLDK
	4	41	RWYNPPWFNESVPSTPYDPLVLRNAFEKAVIKRLMTDVPFGVLLSGGLDS
	5	50	HANKHVSDKMLSNAAFVFPDNTPLTKEAYYYRMIFEKFFPK
	6	50	RDAIGVTPLYIGWGLDGSVWFASEMKALSDDCEQFMAFPPGHJYSSKQGG
	7	50	REKLKSHKFRTGSDCEVIAHLYEEHGEEFVDMLDGMFAFVLLDTRDKSFI
	8	41	ARATVPGGPSVACSTAKAVEWDATWSNNLDPSGRAAJGVHV
	9	30	DPTSGDQPLYNEDKTIVVTVNGEIYNHKEL
	10	41	HLAETKAAKQWGSQLHTFCIGLEGSPDLKAGKEVADYLGTR
GDH	1	50	ELERLTRVFTQKIHDLIGIHTDVPAPDMGTGPQTMAWILDEYSKFHGHSP
	2	50	SFVGFRVQHDNARGPMKGGIRYHPEVEPDEVNALAQLMTWKTAVADIPYG
	3	50	QNIQGFMWEEEKVNLELQKYMTRAFKBJKEMCKTHSCBLRMGAFTLGVNR
	4	41	TNRNFRLASRJLGLDSKJEKSLLIPFREIKVECTIPKDDGT
	5	41	PIDLGGSLGREAATGRGVVFATEALLAEHGKSISGQRFVIQ
	6	50	PAALGGVJNRENANEIKAKFIIEAANHPTDPDADEILSKKGVIILPDIYA
	7	50	GFGNVGSWAAKLIHEKGGKIVAVSDITGAIKNPEGIDINALLKHTEETGG
	8	21	FDGADAIDSBSLLVEDCDVLI
	9	15	AKGGIGCBPSDLSJS
	10	11	VARATQLRGWE
GOGAT	1	50	ERFAVRNSLAQAVVEGTGDHCCEYMTGGCVVVLGKVGRNVAAGMTGGLAY
	2	50	IKVAQGAKPGEGGQLPGKKVSAYIARLRNSKPGVPLISPPPHHDIYSIED
	3	50	VERFCTGGMSLGAISRETHETIAIAMNRLGGKSNSGEGGEDPIRWKPLTD
	4	50	RLENFGFIQFRPGGEYHGNNPEMSKLLHKAVREKSETAYAVYQQHLANRP
	5	50	PTVTMEQAQKNYRKAVNTGLLKVLSKMGISLLSSYCGAQIFEIYGLGKEV
	6	50	LQNELYTSPFAIYHRRFSTNTSPRWPLAQPMRFLGHNGEINTIQGNLNWM
	7	50	YGFGTLAMIATGCIMARICHTNNCPVGVASQREELRARFPGLPGDLVNFF
	8	50	FYDYYKGQMEPWDGPALILFSDGKTVGACLDRNGLRPARYWRTSDNVVYV
	9	50	KANADIIQISGYDGGTGASPISSIKHAGGPWELGLAETQQTLIGNGLRER
	10	50	QRPHMLYDYFKQRFAQVTNPAIDPLREGLVMSLEVNIGKRGNILEVGPZN
GS	1	50	NILVMCDAYTPAGEPIPTNKRHAAAKIFSNPKVAAEEPWYGIEQEYTLLQ
	2	50	PQGPYYCGVGADKAFGRDIVDAHYKACLYAGINISGTNGEVMPGQWEFQV
	3	50	ERRLTGKHETADINTFSWGVANRGASIRVGRDTEKEGKGYFEDRRPASNM
	4	50	RSKARTLPGPVSDPSKLPKWNYDGSSTGQAPGEDSEVILYPQAIFKDPFR
	5	50	IPGDWNGAGAHTNYSTKSMREDGGYEVIKKAIEKLGLRHKEHIAAYGEGN
	6	21	DQVWVARYJLERITEIAGVVV
	7	18	TEKIIAEYIWIGGSGMDM
	8	15	DPYVVTSMIAETTIL
	9	15	KDVNWPLGWPVGGFP
	10	15	MSLLSDLVNLBLSDS
NiR	1	50	YTNLLSQFITANSRGNPDFTNLPRKWNVCVVGTHDLYEHPHINDLAYMPA
	2	50	FMMRLKLPNGVTTSAQTRYLASVIRKYGEDGCADVTTRQNWQIRGVVLPD
	3	50	GFFSPKRCEEAIPLDAWVPADDVLPLCKAVLEAYRDLGTRGNRQKTRMMW
	4	50	ERASSEDLVNKQWERRDYFGVHPQKQEGLSYIGLHVPVGRLQADDMDELA
	5	50	CTGSQFCGQAIIETKLRALKVTEEVERLVAVPKPIRMHWTGCPNTCGQVQ
	6	4	ILKGLASVGLTSLQSGMDNVRNPVGNPIAGIDPDEIVDTRP
	7	50	PMKLFMENGIEELAKKSMEEIDSEKSSKEDVDVRLKWLGLFHRRKHHYGK
	8	50	ADTYGSGELRLTVEQNIIIPNVETSKTEALLQEPFLKNRFSPEPSILMKG
	9	50	ADIGFMGCLTRGENGKPVEGADVYVGGRIGSDSHIGEIYKKGVRVTELVP
	10	41	TASPTVDADRLEPRVELRDGFFILKEKFRKGINPQEKVKIE
NR	1	50	EKTSISHDVRRFRFALPSEDQQLGLPVGKHIFLCANINDKLCLRAYTPTS
	2	50	AMLAGGTGITPIYQVIQSILSDPEDETEMYVVYANRTEDDILVREELEGW
	3	50	WNYSTGFITEAVLREHVPEGLEGESLALACGPPPMIQFALQPNLEKMGYN
	4	41	DVAVRAWDESFNTQPDKLIWNLMGMMNNCWFRIKTNVCKPH
	5	50	VHPRFPNGGLMSQHLDSLPIGAVLDIKGPLGHIEYKGKGNFMVNGKPKFA
	6	50	ESAWIIVHGHIYDCTRFLKDHPGGSDSILINAGTDCTEEFEAIHSDKAKK
	7	50	ILAYMQNGELLTPDHGFPVRIIVPGFIGGRMVKWLKRIIVTPQESDSYYH
	8	50	WWYKPEYIINELNINSVITTPGHEEILPINAFTTQKPYTLKGYAYSGGGK
	9	50	VTLVCAGNRRKEQNMVKQTIGFNWGSAGVSTSLWKGVPLSEILRRCGIYS
	10	50	FEHPTRPGNQSGGWMAKERQLEISSESNPTLKKSVSSPFMNTSSKMYSMS
