# Supplementary material for: Nitrogen Assimilation Related Genes in Brassica napus: Systematic Characterization and Expression Analysis Identified Hub Genes in Multiple Nutrient Stress Responses
Source: Plants (Basel). 2021 Oct 12;10(10):2160. doi: 10.3390/plants10102160 (PMC8539475; doi:10.3390/plants10102160)
Supplement: Supplementary file 1 [file plants-10-02160-s001.zip › Table S3.xlsx]

## Sheet: Sheet1
Table S3. Non-synonymous (Ka) and synonymous (Ks) nucleotide substitution rates for the nitrogen assimilation related genes in Arabidopsis and Brassica napus
Gene family	Arabidopsis ID	Arabidopsis gene name	Brassica napus ID	Brassica napus gene name	Ka	Ks	Ka/Ks
AS	AT3G47340	AtASN1	BnaC03g53730D	BnaC03.ASN1	0.0504	0.4328	0.1165
			BnaA06g17510D	BnaA06.ASN1a	0.0455	0.4067	0.1118
			BnaA06g20540D	BnaA06.ASN1b	0.0486	0.4121	0.1179
			BnaCnng72260D	BnaCnn.ASN1	0.0355	0.421	0.0844
	AT5G65010	AtASN2	BnaC03g49300D	BnaC03.ASN2	0.1678	2.017	0.0832
			BnaA06g23950D	BnaA06.ASN2	0.0257	0.4597	0.0558
	AT5G10240	AtASN3	BnaC03g04190D	BnaC03.ASN3a	0.0424	0.4201	0.101
			BnaA03g02840D	BnaA03.ASN3b	0.0436	0.4532	0.0963
GDH	AT5G18170	AtGDH1	BnaC09g39680D	BnaC09.GDH1	0.0263	0.4118	0.0639
			BnaA10g16660D	BnaA10.GDH1	0.0263	0.3421	0.0769
	AT5G07440	AtGDH2	BnaA10g23880D	BnaA10.GDH2	0.0164	0.7041	0.0233
			BnaA03g02040D	BnaA03.GDH2	0.0192	0.6337	0.0303
			BnaC09g03800D	BnaC09.GDH2a	0.0448	0.8036	0.0557
			BnaC03g03050D	BnaC03.GDH2	0.0181	0.6043	0.0299
			BnaC02g01610D	BnaC02.GDH2	0.0248	0.5177	0.0478
			BnaAnng13720D	BnaAnn.GDH2	0.0258	0.5343	0.0484
			BnaC09g47860D	BnaC09.GDH2b	0.0175	0.6419	0.0273
	AT3G03910	AtGDH3	BnaA01g33880D	BnaA01.GDH3	0.0252	0.3966	0.0635
			BnaC01g40390D	BnaC01.GDH3	0.0279	0.3811	0.0733
			BnaA05g37230D	BnaA05.GDH3	0.0378	0.3991	0.0948
			BnaC05g47670D	BnaC05.GDH3a	0.1117	0.5031	0.2219
			BnaC05g47630D	BnaC05.GDH3b	0.0373	0.3966	0.094
GOGAT	AT5G53460	AtGLT1	BnaC03g15030D	BnaC03.GLT1a	0.0511	0.4951	0.1032
			BnaC03g15020D	BnaC03.GLT1b	0.0346	0.5626	0.0615
			BnaA03g12250D	BnaA03.GLT1	0.0359	0.5207	0.0689
	AT5G04140	AtGLU1	BnaA10g26060D	BnaA10.GLU1	0.0206	0.3781	0.0545
			BnaCnng10340D	BnaCnn.GLU1	0.0206	0.3992	0.0516
	AT2G41220	AtGLU2	BnaA04g23740D	BnaA04.GLU2	0.0263	0.3153	0.0833
			BnaC04g47520D	BnaC04.GLU2	0.0276	0.3121	0.0884
			BnaC03g23220D	BnaC03.GLU2	0.0256	0.2926	0.0875
			BnaA03g19380D	BnaA03.GLU2	0.0145	0.2922	0.0498
GS	AT5G37600	AtGLN1.1	BnaA04g08160D	BnaA04.GLN1:1a	0.0248	0.2779	0.0894
			BnaC04g30250D	BnaC04.GLN1:1	0.0253	0.2562	0.0989
			BnaA04g08400D	BnaA04.GLN1:1b	0.788129	2.28533	0.344865
	AT1G66200	AtGLN1.2	BnaA02g12430D	BnaA02.GLN1:2	0.0248	0.3594	0.0691
			BnaCnng23850D	BnaCnn.GLN1:2	0.0248	0.3396	0.0731
	AT3G17820	AtGLN1.3	BnaC03g40250D	BnaC03.GLN1:3	0.0657	0.3806	0.1726
			BnaA03g34780D	BnaA03.GLN1;3	0.0685	0.366	0.1871
			BnaA05g22420D	BnaA05.GLN1:3	0.0334	0.3534	0.0944
			BnaC05g35690D	BnaC05.GLN1:3a	0.0321	0.3932	0.0816
			BnaC05g39460D	BnaC05.GLN1:3b	0.7053	1.093	0.6453
			BnaA09g27570D	BnaA09.GLN1:3a	0.4021	0.794	0.5064
			BnaA09g27970D	BnaA09.GLN1:3b	0.3339	0.7036	0.4746
			BnaAnng27730D	BnaAnn.GLN1:3	0.0405	0.4223	0.096
			BnaCnng57900D	BnaCnn.GLN1:3	0.0405	0.3813	0.1063
	AT5G16570	AtGLN1.4	BnaA10g17910D	BnaA10.GLN1:4	0.0222	0.3174	0.0699
			BnaA02g03140D	BnaA02.GLN1:4	0.0253	0.3201	0.0792
			BnaC02g06690D	BnaC02.GLN1:4	0.0253	0.3324	0.0762
			BnaC09g41340D	BnaC09.GLN1:4	0.0197	0.3115	0.0631
	AT1G48470	AtGLN1.5	BnaA06g03770D	BnaA06.GLN1:5	0.0256	0.3413	0.0751
			BnaC06g02010D	BnaC06.GLN1:5	0.0256	0.3542	0.0724
	AT5G35630	AtGLN2	BnaA04g07450D	BnaA04.GLN2	0.0398	0.3601	0.1104
			BnaC08g07930D	BnaC08.GLN2	0.0886	0.3614	0.2452
			BnaC04g29670D	BnaC04.GLN2	0.0398	0.3385	0.1175
			BnaA08g29950D	BnaA08.GLN2	0.0526	0.3287	0.1602
NiR	AT2G15620	AtNIR1	BnaC07g05090D	BnaC07.NIR1	0.0301	0.5478	0.055
			BnaA07g04150D	BnaA07.NIR1a	0.0297	0.5506	0.054
			BnaA09g08530D	BnaA09.NIR1	0.0489	0.5592	0.0874
			BnaCnng63770D	BnaCnn.NIR1	0.0314	0.5021	0.0626
			BnaA07g36300D	BnaA07.NIR1b	0.0449	0.5952	0.0754
NR	AT1G77760	AtNIA1	BnaA07g20840D	BnaA07.NIA1a	0.0498	0.6657	0.0748
			BnaC06g20690D	BnaC06.NIA1a	0.048	0.683	0.0702
			BnaA07g33690D	BnaA07.NIA1b	0.1593	1.1007	0.1448
			BnaA07g33680D	BnaA07.NIA1c	0.0698	0.8376	0.0834
			BnaC06g38300D	BnaC06.NIA1b	0.0749	0.79	0.0948
			BnaA02g18610D	BnaA02.NIA1	0.0656	0.5682	0.1155
			BnaCnng60930D	BnaCnn.NIA1	0.031	0.6553	0.0474
