# Supplementary material for: Nitrogen Assimilation Related Genes in Brassica napus: Systematic Characterization and Expression Analysis Identified Hub Genes in Multiple Nutrient Stress Responses
Source: Plants (Basel). 2021 Oct 12;10(10):2160. doi: 10.3390/plants10102160 (PMC8539475; doi:10.3390/plants10102160)
Supplement: Supplementary file 1 [file plants-10-02160-s001.zip › Table S4.xlsx]

## Sheet: Sheet1
Table S4. FPKM values of the nitrogen assimilation related genes in rapeseed leaf and root under nitrogen, phosphorus, potassium stresses and ammonium toxicity
Gene name	Gene ID	Leaf_CK	Leaf_LN	Leaf_LP	Leaf_LK	Leaf_NN	Leaf_AN	Root_CK	Root_LN	Root_LP	Root_LK	Root_NN	Root_AN
BnaC03.ASN1	BnaC03g53730D	0.01	0.226667	0.0233333	0.04	0.136067	0.343689	0.396667	1.49333	1.63667	1.05	0.501544	1.42606
BnaA06.ASN1a	BnaA06g17510D	0.0966667	0.0366667	0.0133333	0.0433333	0.0727869	0.120706	2.4	0.35	1.32333	0.736667	0.306962	17.952
BnaA06.ASN1b	BnaA06g20540D	0	0	0	0	0.016438	0	0	0.0133333	0.04	0	0.00582762	0
BnaCnn.ASN1	BnaCnng72260D	0.316667	2.14333	0.51	0.766667	0.0465267	0.671865	7.74	1.12667	3.62667	2.65	2.33063	32.9339
BnaC03.ASN2	BnaC03g49300D	88.9767	2.52	17.9667	56.3467	83.1258	4.49903	3.38667	0.706667	7.59	2.06667	2.30024	0.248253
BnaA06.ASN2	BnaA06g23950D	49.0267	3.67667	6.69667	22.3133	48.3801	7.32109	1.57333	1.01667	1.12	1.18	0.75399	0.24122
BnaC03.ASN3a	BnaC03g04190D	0	0	0	0	0	0	0.0433333	0.0233333	0.0166667	0.01	0	0
BnaA03.ASN3b	BnaA03g02840D	19.7333	16.0467	5.59	13.3533	30.0667	14.9254	28.6433	33.4533	20.9167	19.0667	24.7442	28.2619
BnaC09.GDH1	BnaC09g39680D	9.48333	7.59667	3.79667	17.06	9.26725	41.0413	282.987	54.0767	146.637	359.793	215.046	142.95
BnaA10.GDH1	BnaA10g16660D	7.84333	5.39333	2.36	9.5	5.57407	19.1842	281.3	40.0567	153.3	365.487	152.437	99.1836
BnaA10.GDH2	BnaA10g23880D	1.57667	2.45333	1.81667	2.98667	5.42028	1.77154	9.02333	7.6	6.88667	5.93667	6.97183	3.77235
BnaA03.GDH2	BnaA03g02040D	1.98667	3.38667	2.82333	2.77	4.83626	19.0943	19.3667	64.47	37.0333	72.92	10.5701	167.59
BnaC09.GDH2a	BnaC09g03800D	0.0533333	0.133333	0.143333	0.356667	0	0.17187	0.193333	0.2	0	0	0.28697	1.35697
BnaC03.GDH2	BnaC03g03050D	1.71667	4.98333	2.37667	6.15	4.37974	50.0849	2.35333	5.33333	3.76	5.85	2.79832	38.6947
BnaC02.GDH2	BnaC02g01610D	0.216667	0.0433333	0.446667	0.786667	0.511512	5.16825	41.8033	10.2967	19.92	37.8067	11.5965	49.8542
BnaAnn.GDH2	BnaAnng13720D	0.796667	2.15	2.91667	6.70667	0.949747	14.6716	73.5633	15.17	32.8167	65.8967	22.8796	101.136
BnaC09.GDH2b	BnaC09g47860D	2.17667	3.46667	2.38333	3.48	4.90431	4.4752	8.80667	8.27333	7.9	6.05333	8.79314	8.65817
BnaA01.GDH3	BnaA01g33880D	0.0633333	7.08667	0.163333	0.0666667	0.071382	0.0700868	1.93333	41.3667	1.24333	1.49	0.758167	1.9244
BnaC01.GDH3	BnaC01g40390D	0	1.51333	0.07	0.0133333	0.0944102	0.415197	0.376667	7.28667	0.14	0.23	6.84912	11.5349
BnaA05.GDH3	BnaA05g37230D	0.0166667	0	0	0.0333333	0	0	0	0.01	0	0.0233333	0	0
BnaC05.GDH3a	BnaC05g47670D	0	0	0	0	0	0	0	0	0	0	0	0
BnaC05.GDH3b	BnaC05g47630D	0	0	0	0	0	0	0	0	0	0	0	0
BnaC03.GLT1a	BnaC03g15030D	0.42	0.146667	0.226667	0.236667	7.76821	5.30701	1.35333	1.35333	3.15	2.91333	34.0641	45.8011
BnaC03.GLT1b	BnaC03g15020D	5.56667	4.49	6.06667	6.52333	12.4243	10.9641	61.8533	52.6233	100.687	144.51	57.2232	67.9769
BnaA03.GLT1	BnaA03g12250D	12.3833	5.51	8.73	9.94	9.77433	2.8023	102.363	61.07	142.67	225.177	37.9256	33.9103
BnaA10.GLU1	BnaA10g26060D	251.89	127.903	173.1	171.567	375.551	126.065	0.253333	0.0366667	0.03	0.06	0.378644	0.0381139
BnaCnn.GLU1	BnaCnng10340D	297.497	166.77	228.653	220.807	445.197	184.832	0.06	0.02	0.103333	0.0566667	0.10604	0.0211217
BnaA04.GLU2	BnaA04g23740D	1.29667	6.43333	1.68333	1.92667	2.39571	6.52928	25.9633	39.0733	22.0767	28.2367	30.7822	20.2045
BnaC04.GLU2	BnaC04g47520D	0.743333	5.31333	1.27667	1.44333	1.10335	4.26863	27.14	50.3167	19.44	24.1733	35.6944	28.118
BnaC03.GLU2	BnaC03g23220D	0.636667	3.01667	0.96	0.89	1.24582	2.25779	17.05	70.07	28.53	27.0967	20.5312	25.8862
BnaA03.GLU2	BnaA03g19380D	1.03	4.27	1.38667	1.55667	1.71612	2.74065	23.73	109.277	41.2267	41.2767	21.7545	27.6529
BnaA04.GLN1;1a	BnaA04g08160D	37.1	237.34	3.80667	37.1333	72.1348	8.95899	76.7233	163.017	48.2033	74.2133	194.36	50.407
BnaC04.GLN1;1	BnaC04g30250D	96.4067	377.353	2.65333	73.3867	182.54	19.1636	70.5433	247.743	48.6233	46.2467	164.615	61.2002
BnaA04.GLN1;1b	BnaA04g08400D	0	0	0	0	3.34395	8.31301	0	0	0.0466667	0	3.14014	3.75458
BnaA02.GLN1;2	BnaA02g12430D	124.573	69.52	147.41	110.86	189.834	227.329	927.017	396.283	1065.06	2601.07	884.207	1087.07
BnaCnn.GLN1;2	BnaCnng23850D	52.5367	30.6367	48.74	56.6233	83.7441	61.145	556.29	50.3933	545.993	1741.88	605.029	730.519
BnaC03.GLN1;3	BnaC03g40250D	1.92667	15.3333	6.86667	3.93	3.97327	7.30355	16.0633	49.63	46.4367	18.6667	9.00072	21.2266
BnaA03.GLN1;3	BnaA03g34780D	0.486667	3.75667	2.38667	0.926667	1.33801	2.63194	1.76	6.83667	7.64667	2.5	1.21762	2.53494
BnaA05.GLN1;3	BnaA05g22420D	4.04	8.72333	2.29333	9.98667	10.594	9.41029	34.3233	39.89	27.61	27.9567	33.8446	27.4906
BnaC05.GLN1;3a	BnaC05g35690D	18.4167	54.7633	28.3867	28.42	38.0323	63.4872	84.58	153.877	102.81	93.1933	80.9358	91.3351
BnaC05.GLN1;3b	BnaC05g39460D	0	0	0	0	0	0	0	0	0	0	0	0
BnaA09.GLN1;3a	BnaA09g27570D	0	0	0	0	0	0	0	0	0	0	0	0
BnaA09.GLN1;3b	BnaA09g27970D	0	0	0	0	0	0	0	0	0	0	0	0
BnaAnn.GLN1;3	BnaAnng27730D	0.103333	0.906667	0.326667	0.103333	0.11147	0.176954	10.8433	11.87	11.43	10.9633	7.27073	10.8372
BnaCnn.GLN1;3	BnaCnng57900D	0.0566667	0.623333	0.2	0.0733333	0.027412	0.187496	0.976667	4.41	1.50667	0.466667	0.178503	0.236208
BnaA10.GLN1;4	BnaA10g17910D	9.78667	185.79	3.92333	26.31	28.6757	13.5413	2.43667	44.48	2.09333	5.21667	1.65636	13.5872
BnaA02.GLN1;4	BnaA02g03140D	36.5033	794.497	41.02	61.8033	71.2521	215.999	71.05	1449.41	103.25	119.773	116.457	241.887
BnaC02.GLN1;4	BnaC02g06690D	91.1967	1091.16	87.8667	98.88	186.781	282.69	100.74	1389.94	171.813	162.967	154.754	312.063
BnaC09.GLN1;4	BnaC09g41340D	10.3267	334.657	3.34333	24.6933	15.8951	11.1338	0.23	10.95	0	0.126667	0.249893	0.892639
BnaA06.GLN1;5	BnaA06g03770D	0	0	0	0	0	0	0	0.0366667	0	0	0	0.0373229
BnaC06.GLN1;5	BnaC06g02010D	0.156667	0.783333	0.45	0.426667	0.320523	0.168502	0.0166667	0.0333333	0	0	0.0196096	0
BnaA04.GLN2	BnaA04g07450D	784.073	267.327	744.437	816.223	951.383	347.193	34.9667	29.14	29.62	41.0333	34.2294	17.4765
BnaC08.GLN2	BnaC08g07930D	194.027	97.3667	175.07	196.81	366.865	171.284	5.85	3.02333	5.28333	10.7767	10.2987	3.28389
BnaC04.GLN2	BnaC04g29670D	580.073	133.003	563.963	594.323	786.709	223.056	25.0567	15.72	21.2333	33.2667	29.0813	11.4436
BnaA08.GLN2	BnaA08g29950D	483.997	174.36	373.16	445.44	328.567	137.545	19.4833	12.3333	17.1567	26.34	10.0519	3.09721
BnaC07.NIR1	BnaC07g05090D	22.4033	3.13333	12.1367	21.7833	27.8481	2.30648	209.85	73.5367	149.057	377.387	144.851	13.2151
BnaA07.NIR1a	BnaA07g04150D	5.83	1.98333	3.40333	4.03	3.40988	0.263225	102.397	63.1367	62.42	126.517	28.6733	3.35782
BnaA09.NIR1	BnaA09g08530D	269.3	5.95333	112.767	122.163	355.824	5.49106	10.0467	1.29667	6.35667	23.8267	11.4385	0.656816
BnaCnn.NIR1	BnaCnng63770D	149.75	14.4033	70.85	85.3333	197.577	16.3211	13.32	1.76667	8.73667	22.1067	11.0424	0.471092
BnaA07.NIR1b	BnaA07g36300D	13.98	3.09333	6.07667	9.28	14.0281	0.847903	143.853	80.1667	76.0833	228.447	118.221	14.0733
BnaA07.NIA1a	BnaA07g20840D	73.3133	19.43	16.4333	43.2333	32.9734	73.1647	63.11	2.07333	20.6267	21.6167	60.433	1.93515
BnaC06.NIA1a	BnaC06g20690D	23.7567	2.20333	2.88	9.82	14.4391	5.77978	79.2533	2.90667	51.0667	28.5533	67.6518	0.900928
BnaA07.NIA1b	BnaA07g33690D	173.37	6.41	79.39	83.1367	157.52	69.8219	79.0833	29.3033	112.367	134.693	47.0404	23.0187
BnaA07.NIA1c	BnaA07g33680D	223.277	10.9667	112.157	103.103	228.53	102.381	155.197	54.0833	237.36	214	77.104	35.0481
BnaC06.NIA1b	BnaC06g38300D	317.267	17.4967	164.567	162.08	354.684	135.179	98.9467	52.0633	217.77	222.21	59.9786	49.4636
BnaA02.NIA1	BnaA02g18610D	2.36667	0.313333	6.65	2.20667	1.67942	0	3.66333	1.79667	1.57667	10.7	11.6007	24.5822
BnaCnn.NIA1	BnaCnng60930D	1.38	0.0366667	0.116667	0.31	0.400739	0	8.13667	0.603333	3.94	8.19	16.7646	2.81562
Note: CK, control; LN, nitrogen free condition; LP, phosphorus free condition; LK, potassium free condition; NN, nitrate-fed only; AN, ammonium-fed only.
