# Supplementary material for: Nitrogen Assimilation Related Genes in Brassica napus: Systematic Characterization and Expression Analysis Identified Hub Genes in Multiple Nutrient Stress Responses
Source: Plants (Basel). 2021 Oct 12;10(10):2160. doi: 10.3390/plants10102160 (PMC8539475; doi:10.3390/plants10102160)
Supplement: Supplementary file 1 [file plants-10-02160-s001.zip › Table S5.xlsx]

## Sheet: Sheet1
Table S5. Predicted secondary structure of 12 core proteins associated with N assimilation in Brasscia napus
Gene name	Gene ID	Alpha helix (%)	Extended strand (%)	Beta turn (%)	Random coil (%)
BnaC09.GDH1	BnaC09g39680D	48.66	16.06	7.06	28.22
BnaA02.GLN1;2	BnaA02g12430D	25.56	19.94	5.34	49.16
BnaCnn.GLN1;2	BnaCnng23850D	25.28	19.66	5.62	49.44
BnaA04.GLN2	BnaA04g07450D	29.67	18.93	4.44	49.96
BnaC04.GLN2	BnaC04g29670D	29.67	18.93	4.44	49.96
BnaA08.GLN2	BnaA08g29950D	26.9	18.27	6.35	48.48
BnaC07.NIR1	BnaC07g05090D	36.52	16.04	4.95	42.49
BnaA07.NIR1a	BnaA07g04150D	34.98	17.75	5.8	41.47
BnaA07.NIR1b	BnaA07g36300D	32.12	16.55	6.81	44.53
BnaA07.NIA1a	BnaA07g20840D	24.95	21.32	5.27	48.46
BnaC06.NIA1a	BnaC06g20690D	25.8	20.53	5.71	47.97
BnaA07.NIA1c	BnaA07g33680D	24.01	25.45	7.17	43.37
