# Supplementary material for: Nitrogen Assimilation Related Genes in Brassica napus: Systematic Characterization and Expression Analysis Identified Hub Genes in Multiple Nutrient Stress Responses
Source: Plants (Basel). 2021 Oct 12;10(10):2160. doi: 10.3390/plants10102160 (PMC8539475; doi:10.3390/plants10102160)
Supplement: Supplementary file 1 [file plants-10-02160-s001.zip › Table S6.xlsx]

## Sheet: Sheet1
Table S6. Primers used for quantitative real-time PCR in this study
Gene name	Forward primer	Reverse primer
BnaC03.ASN2	GGTTCTTTCTGGGGAAGGCT	CAGGCTTGATCATCTTCCAC
BnaA06.ASN2	ATGGTTCTTTCTGGTGAAGG	CTCTGGATCAATGCTCATCG
BnaC09.GDH1	AGGTTGAACCGGATGAAGTG	AGGACCAGTGCCCATATCAG
BnaA10.GDH1	CTCCAGATATGGGCACTGGT	ACAAAACGTTGCCCTGAGAT
BnaA10.GLU1	TAGCTGTAGGAGCCGTCCAT	GTGGGGATTTTACCGTTCCT
BnaCnn.GLU1	TGGAAAGGTGGGAAGAAATG	TCCTTTGCTGCTTCCAGTTT
BnaC03.GLU2	GTCACCATGAAGGGTCGTCT	CTCCATGCTTGCTGATGAAA
BnaA03.GLU2	TTAGCCAACCGTCCCATTAC	ACATCTGTTAGCGGCTTCCA
BnaA04.GLN1;1a	ATGTGAACTGGCCTCTTGGT	GGCATGACTTCTCCGTTGAT
BnaC04.GLN1;1	CTGTTGGTTGGCCTATTGGT	ACCAGCAACCTCTGTGATCC
BnaA02.GLN1;2	ACCGTCGGTTGGTATCTCAG	CCTTCCTCCCTCATCGATTT
BnaCnn.GLN1;2	TGTGAAGTGGCCTGTTGGAT	TGTAACGAGCAATCCACACT
BnaC05.GLN1;3a	AGGAGCCTTGGTATGGGATT	CCAGGCATGACTTCTCCATT
BnaA10.GLN1;4	ACAGTGGGAGTTCCAAGTCG	CTCCTGCACCATTCCAATCT
BnaA02.GLN1;4	GGAGTTGGAGCAGACAAAGC	CACTCCAGCCAATTCTGTGA
BnaC02.GLN1;4	GTGCAGGAGCACACACAAAT	CAGCAGTCTCGTGTTTTCCA
BnaC09.GLN1;4	ACAGTGGGAGTTCCAAGTCG	CTCCTGCACCATTCCAATCT
BnaA04.GLN2	ATGGTTCAAGTACCGGACAA	GCCAAACCATGGAATCTCTT
BnaC08.GLN2	TAAAGCGATGGCTCTCCAAT	CACTTGGGAAGCTCAGAAGG
BnaC04.GLN2	GATCCTTCCGAACTTCCCAA	CCAGCTGGTGTGTAAGTATC
BnaA08.GLN2	AGGAGCAAGTCAAGGACTCT	ATGTTATCGCCTCCACGGAA
BnaC07.NIR1	GGCGTTGAAGGATTTAGAGC	TGAGGGTGGACTCCGAAGTA
BnaA07.NIR1a	CGGAAGCATCACTATGGTAA	CGGGAATTGGCAGTGATAAA
BnaA09.NIR1	GTCTTGCTTCCGTTGGGTTA	ATGACTCCCAACCACACACA
BnaA07.NIR1b	CAATCTTCTCTCGCAGTTCA	GCAGAGTGGAAGAACATCCT
BnaA07.NIA1a	TGAACTGGCAAATGCAGAAG	GCTTCTCTTGGTGGTCAAGG
BnaC06.NIA1a	GGTCACTTGACGTGGAGGTT	GCTTGCACACATTGGTTTTG
BnaA07.NIA1b	AGAAGACCGTTTCGACTCCA	GAAGGGGTGTTTTCCAGTGA
BnaA07.NIA1c	GCGGTTGGATACATCGACTT	CCGCTGACCATGAATTTACC
BnaC06.NIA1b	ACGACTGCACACGTTTCTTG	ACCATGGACCGAGACGTTAG
EF 1-α	GCCTGGTATGGTTGTGACCT	GAAGTTAGCAGCACCCTTGG
